# Supplementary material for: A new species of open-air processional column termite, Hospitalitermes nigriantennalis sp. n. (Termitidae), from Borneo
Source: Zookeys. 2016 Jan 18;(554):27–36. doi: 10.3897/zookeys.554.6306 (PMC4740828; doi:10.3897/zookeys.554.6306)
Supplement: XML Treatment for Hospitalitermes nigriantennalis [file zookeys.554.6306-treatment1.xml]

<!DOCTYPE tp:taxon-treatment
  PUBLIC "-//TaxonX//DTD Taxonomic Treatment Publishing DTD v0 20100105//EN" "tax-treatment-NSO.dtd">
<tp:taxon-treatment xmlns:tp="http://www.plazi.org/taxpub"><tp:treatment-meta><kwd-group><label>Taxon classification</label><kwd><named-content content-type="kingdom">Animalia</named-content></kwd><kwd><named-content content-type="order">Isoptera</named-content></kwd><kwd><named-content content-type="family">Termitidae</named-content></kwd></kwd-group><mixed-citation publication-type="journal"><person-group><name><surname>Syaukani</surname><given-names>Syaukani</given-names></name><name><surname>Thompson</surname><given-names>Graham J.</given-names></name><name><surname>Zettel</surname><given-names>Herbert</given-names></name><name><surname>Pribadi</surname><given-names>Teguh</given-names></name></person-group><article-title>A new species of open-air processional column termite, <italic><tp:taxon-name><tp:taxon-name-part taxon-name-part-type="genus">Hospitalitermes</tp:taxon-name-part> <tp:taxon-name-part taxon-name-part-type="species">nigriantennalis</tp:taxon-name-part></tp:taxon-name></italic> sp. n. (<tp:taxon-name><tp:taxon-name-part taxon-name-part-type="family">Termitidae</tp:taxon-name-part></tp:taxon-name>), from Borneo</article-title><source>Zookeys</source><day>18</day><month>1</month><year>2016</year><volume>2016</volume><issue>554</issue><fpage>27</fpage><lpage>36</lpage><pub-id pub-id-type="doi">10.3897/zookeys.554.6306</pub-id></mixed-citation></tp:treatment-meta><tp:nomenclature><tp:taxon-name>
              <tp:taxon-name-part taxon-name-part-type="genus">Hospitalitermes</tp:taxon-name-part>
              <tp:taxon-name-part taxon-name-part-type="species">nigriantennalis</tp:taxon-name-part>
              <object-id xmlns:xlink="http://www.w3.org/1999/xlink" content-type="zoobank" xlink:type="simple">http://zoobank.org/1EEA9B9D-A871-41EB-A2F7-38055284D924</object-id>
            </tp:taxon-name><tp:taxon-authority>Syaukani &amp; Thompson</tp:taxon-authority><tp:taxon-status xmlns:xlink="http://www.w3.org/1999/xlink" xlink:type="simple">sp. n.</tp:taxon-status><xref ref-type="fig" rid="F1">Figs 1–3</xref><xref ref-type="fig" rid="F2">, 4–5</xref><xref ref-type="fig" rid="F3">, 6–13</xref><xref ref-type="fig" rid="F4">, 14</xref><xref ref-type="fig" rid="F5">, 15</xref></tp:nomenclature><tp:treatment-sec sec-type="Description"><title>Description.</title><p>Imago. Unknown.</p><p>
              <bold>Soldier</bold> (Figs <xref ref-type="fig" rid="F1">1</xref>–<xref ref-type="fig" rid="F2">5</xref>). Head capsule pale brown to orange with yellowish vertex and dark brown nasus; nasus paler in basal part and darker in apical part; antenna uniformly blackish, contrasting with head capsule. Pronotum in dorsal view as darker than head capsule. Abdominal tergites are gold orange to pale brown. Coxae are blackish brown; femora and tibiae pale to dark brown.</p><p>Head capsule in dorsal view strongly constricted behind antennal sockets, with anterior part excluding nasus much smaller than posterior part in size; median portion of its posterior margin nearly straight with a minute indentation in the middle; dorsal outline (including nasus) in profile weakly concave, while posterior part of head capsule fairly developed. Nasus in dorsal view more than half as long as receiving head capsule, basal part much wider than tip. Antenna with 14 segments; third segment longer than fourth, while fourth and fifth segment are nearly equal, 6<sup>th</sup>–14<sup>th</sup> gradually decreasing in length. Pronotum in dorsal view with anterior margin moderately indented in middle and posterior margin roundly convex.</p><fig id="F1" position="float" orientation="portrait"><label>Figures 1–3.</label><caption><p>Soldiers of <italic><tp:taxon-name><tp:taxon-name-part taxon-name-part-type="genus">Hospitalitermes</tp:taxon-name-part> <tp:taxon-name-part taxon-name-part-type="species">nigriantennalis</tp:taxon-name-part></tp:taxon-name></italic> sp. n. Habitus in profile (<bold>1</bold>), head in profile (<bold>2</bold>), head in dorsal view (<bold>3</bold>). Scale bars: 0.5 mm (<bold>1</bold>), 0.3 mm (<bold>2, 3</bold>).</p></caption><graphic xmlns:xlink="http://www.w3.org/1999/xlink" xlink:href="zookeys-554-027-g001.jpg" position="float" orientation="portrait" xlink:type="simple" id="oo_73463.jpg"/></fig><fig id="F2" position="float" orientation="portrait"><label>Figures 4–5.</label><caption><p>Soldier of <italic><tp:taxon-name><tp:taxon-name-part taxon-name-part-type="genus">Hospitalitermes</tp:taxon-name-part> <tp:taxon-name-part taxon-name-part-type="species">nigriantennalis</tp:taxon-name-part></tp:taxon-name></italic> sp. n. Antenna (<bold>4</bold>) and pronotum (<bold>5</bold>). Scale bars: 0.3 mm (<bold>4</bold>), 0.2 mm (<bold>5</bold>).</p></caption><graphic xmlns:xlink="http://www.w3.org/1999/xlink" xlink:href="zookeys-554-027-g002.jpg" position="float" orientation="portrait" xlink:type="simple" id="oo_73464.jpg"/></fig><!--PageBreak--><p>
              <bold>Worker</bold> (Figs <xref ref-type="fig" rid="F3">6–13</xref>). Dimorphic. <italic>Largest workers</italic>. Head capsule dark brown to black; epicranial suture pale brown; fontanel brown to dark brown; labrum pale brown to dark brown; clypeus blackish brown to black; anteclypeus dark brown; antenna <!--PageBreak-->dark brown to blackish. Antenna consisting of 15 segments; third segment longer than fourth, while the fourth segment is slightly shorter than fifth, 6<sup>th</sup>–15<sup>th</sup> gradually increasing in length. Left mandible: apical tooth clearly shorter than first marginal tooth; anterior edge of first marginal tooth distinctly longer than posterior edge; second marginal tooth absent, incorporated into cutting edge between first and third marginal teeth; third marginal tooth smaller than first marginal tooth, weakly protruding from cutting edge and separated from molar prominence by a distinct gap; fourth marginal tooth retracted, completely hidden behind molar prominence. Right mandible: first marginal tooth with anterior edge down-curved; second marginal tooth weakly recognized and separated from much larger first marginal tooth; posterior edge of second marginal tooth straight; outline of molar plate weakly visible; cockroach notch of molar plate absent.</p><fig id="F3" position="float" orientation="portrait"><label>Figures 6–13.</label><caption><p>Worker of <italic><tp:taxon-name><tp:taxon-name-part taxon-name-part-type="genus">Hospitalitermes</tp:taxon-name-part> <tp:taxon-name-part taxon-name-part-type="species">nigriantennalis</tp:taxon-name-part></tp:taxon-name></italic> sp. n. Large workers (<bold>6, 8, 10–11</bold>), small worker (<bold>7, 9, 12–13</bold>). Left (<bold>10, 12</bold>) and right (<bold>11, 13</bold>) mandibles. Worker head in dorsal view (<bold>6, 7</bold>), worker habitus in dorsal (<bold>8, 9</bold>). Scale bars: 0.3 mm (<bold>6</bold>), 0.2 mm (<bold>7</bold>), 0.6 mm (<bold>8, 9</bold>), 0.1 mm (<bold>10, 11</bold>), 0.05 (<bold>12, 13</bold>).</p></caption><graphic xmlns:xlink="http://www.w3.org/1999/xlink" xlink:href="zookeys-554-027-g003.jpg" position="float" orientation="portrait" xlink:type="simple" id="oo_73465.jpg"/></fig><fig id="F4" position="float" orientation="portrait"><label>Figure 14.</label><caption><p>Foraging party of soldiers and workers of <italic><tp:taxon-name><tp:taxon-name-part taxon-name-part-type="genus">Hospitalitermes</tp:taxon-name-part> <tp:taxon-name-part taxon-name-part-type="species">nigriantennaris</tp:taxon-name-part></tp:taxon-name></italic> sp. n. on the forest floor.</p></caption><graphic xmlns:xlink="http://www.w3.org/1999/xlink" xlink:href="zookeys-554-027-g004.jpg" position="float" orientation="portrait" xlink:type="simple" id="oo_73466.jpg"/></fig><fig id="F5" position="float" orientation="portrait"><label>Figure 15.</label><caption><p>Nest of <italic><tp:taxon-name><tp:taxon-name-part taxon-name-part-type="genus">Hospitalitermes</tp:taxon-name-part> <tp:taxon-name-part taxon-name-part-type="species">nigriantennalis</tp:taxon-name-part></tp:taxon-name></italic> sp. n. inside a standing dead <italic><tp:taxon-name><tp:taxon-name-part taxon-name-part-type="genus">Shorea</tp:taxon-name-part></tp:taxon-name></italic> sp. trunk.</p></caption><graphic xmlns:xlink="http://www.w3.org/1999/xlink" xlink:href="zookeys-554-027-g005.jpg" position="float" orientation="portrait" xlink:type="simple" id="oo_73467.jpg"/></fig></tp:treatment-sec><tp:treatment-sec sec-type="Comparisons"><title>Comparisons.</title><p>
              <italic><tp:taxon-name><tp:taxon-name-part taxon-name-part-type="genus">Hospitalitermes</tp:taxon-name-part> <tp:taxon-name-part taxon-name-part-type="species">nigriantennalis</tp:taxon-name-part></tp:taxon-name></italic> sp. n. is separated from the other species from Indo-Malayan and Austro-Malayan sub-regions by its peculiar coloration in the soldier. Specifically, <italic><tp:taxon-name><tp:taxon-name-part taxon-name-part-type="genus">Hospitalitermes</tp:taxon-name-part> <tp:taxon-name-part taxon-name-part-type="species">nigriantennalis</tp:taxon-name-part></tp:taxon-name></italic> has prominent black antennae and palps that contrast with the pale head capsule. In other species, the head capsule is uniformly dark and does not contrast with the dark antennae. Further, by morphology <italic><tp:taxon-name><tp:taxon-name-part taxon-name-part-type="genus">Hospitalitermes</tp:taxon-name-part> <tp:taxon-name-part taxon-name-part-type="species">nigriantennalis</tp:taxon-name-part></tp:taxon-name></italic> can be distinguished from other regional congeners <italic><tp:taxon-name><tp:taxon-name-part taxon-name-part-type="genus">Hospitalitermes</tp:taxon-name-part> <tp:taxon-name-part taxon-name-part-type="species">rufus</tp:taxon-name-part></tp:taxon-name></italic>, <italic><tp:taxon-name><tp:taxon-name-part taxon-name-part-type="genus">Hospitalitermes</tp:taxon-name-part> <tp:taxon-name-part taxon-name-part-type="species">hospitalis</tp:taxon-name-part></tp:taxon-name></italic>, <italic><tp:taxon-name><tp:taxon-name-part taxon-name-part-type="genus">Hospitalitermes</tp:taxon-name-part> <tp:taxon-name-part taxon-name-part-type="species">medioflavus</tp:taxon-name-part></tp:taxon-name></italic>, <italic><tp:taxon-name><tp:taxon-name-part taxon-name-part-type="genus">Hospitalitermes</tp:taxon-name-part> <tp:taxon-name-part taxon-name-part-type="species">moluccanus</tp:taxon-name-part></tp:taxon-name></italic> Ahmad, 1947, <italic><tp:taxon-name><tp:taxon-name-part taxon-name-part-type="genus">Hospitalitermes</tp:taxon-name-part> <tp:taxon-name-part taxon-name-part-type="species">ferrugineus</tp:taxon-name-part></tp:taxon-name></italic> (John, 1925), <italic><tp:taxon-name><tp:taxon-name-part taxon-name-part-type="genus">Hospitalitermes</tp:taxon-name-part> <tp:taxon-name-part taxon-name-part-type="species">lividiceps</tp:taxon-name-part></tp:taxon-name></italic>, <italic><tp:taxon-name><tp:taxon-name-part taxon-name-part-type="genus">Hospitalitermes</tp:taxon-name-part> <tp:taxon-name-part taxon-name-part-type="species">diurnus</tp:taxon-name-part></tp:taxon-name></italic> Kemner, 1934, and <italic><tp:taxon-name><tp:taxon-name-part taxon-name-part-type="genus">Hospitalitermes</tp:taxon-name-part> <tp:taxon-name-part taxon-name-part-type="species">seikii</tp:taxon-name-part></tp:taxon-name></italic> Syaukani, 2010 by comparing the head capsule; in dorsal view the posterior margin and the median portion of head capsule of <italic><tp:taxon-name><tp:taxon-name-part taxon-name-part-type="genus">Hospitalitermes</tp:taxon-name-part> <tp:taxon-name-part taxon-name-part-type="species">nigriantennalis</tp:taxon-name-part></tp:taxon-name></italic> are elongated. In other species the head capsule is less elongated, rounded.</p><p>Likewise, in lateral view, the dorsal outline (including nasus) in profile weakly separate this new species from congeners (e.g., <italic><tp:taxon-name><tp:taxon-name-part taxon-name-part-type="genus">Hospitalitermes</tp:taxon-name-part> <tp:taxon-name-part taxon-name-part-type="species">umbrinus</tp:taxon-name-part></tp:taxon-name></italic>, <italic><tp:taxon-name><tp:taxon-name-part taxon-name-part-type="genus">Hospitalitermes</tp:taxon-name-part> <tp:taxon-name-part taxon-name-part-type="species">birmanicus</tp:taxon-name-part></tp:taxon-name></italic> (Snyder, 1934), <italic><tp:taxon-name><tp:taxon-name-part taxon-name-part-type="genus">Hospitalitermes</tp:taxon-name-part> <tp:taxon-name-part taxon-name-part-type="species">bicolor</tp:taxon-name-part></tp:taxon-name></italic> (Haviland, 1898), <italic><tp:taxon-name><tp:taxon-name-part taxon-name-part-type="genus">Hospitalitermes</tp:taxon-name-part> <tp:taxon-name-part taxon-name-part-type="species">monoceros</tp:taxon-name-part></tp:taxon-name></italic> (Koenig, 1779), <italic><tp:taxon-name><tp:taxon-name-part taxon-name-part-type="genus">Hospitalitermes</tp:taxon-name-part> <tp:taxon-name-part taxon-name-part-type="species">papuanus</tp:taxon-name-part></tp:taxon-name></italic> Ahmad, 1947, <italic><tp:taxon-name><tp:taxon-name-part taxon-name-part-type="genus">Hospitalitermes</tp:taxon-name-part> <tp:taxon-name-part taxon-name-part-type="species">jepsoni</tp:taxon-name-part></tp:taxon-name></italic> (Snyder, 1934) and <italic><tp:taxon-name><tp:taxon-name-part taxon-name-part-type="genus">Hospitalitermes</tp:taxon-name-part> <tp:taxon-name-part taxon-name-part-type="species">krishnai</tp:taxon-name-part></tp:taxon-name></italic> Syaukani, 2011 by its elongate form.</p></tp:treatment-sec><tp:treatment-sec sec-type="material"><title>Material examined.</title><p>Holotype: soldier collected from a mass processional column on the forest floor (leaving nest to feeding sites) in an undisturbed lowland rain forest (250 m in altitude), Pararawen Nature Reserve (<named-content xmlns:xlink="http://www.w3.org/1999/xlink" content-type="dwc:verbatimCoordinates" xlink:type="simple">0°38’13”S; 114°41’10”E</named-content>), North Barito, Central Kalimantan, Borneo. The nest was located in soil at the base of a dead <!--PageBreak--><!--PageBreak-->standing tree (<italic><tp:taxon-name><tp:taxon-name-part taxon-name-part-type="genus">Shorea</tp:taxon-name-part></tp:taxon-name></italic> sp.), 6 m in height. Syaukani leg. 22.vi.2014. Colony code: <named-content xmlns:xlink="http://www.w3.org/1999/xlink" content-type="dwc:institutional_code" xlink:type="simple">SY</named-content>-2014-Pararawen-0036. Other material from the same locality: <named-content xmlns:xlink="http://www.w3.org/1999/xlink" content-type="dwc:institutional_code" xlink:type="simple">SY</named-content>-2014-Pararawen-C0045, C0051, C0052, C0059 (collected from nests at the base of standing tree), <named-content xmlns:xlink="http://www.w3.org/1999/xlink" content-type="dwc:institutional_code" xlink:type="simple">SY</named-content>-2014-Pararawen-C0019, C0037, C0043 (collected from a processional column <italic>en masse</italic>). The holotype is deposited at <abbrev xmlns:xlink="http://www.w3.org/1999/xlink" content-type="institution" xlink:type="simple"><def><p>Museum Zoologicum Bogoriense </p></def>(MZB)</abbrev>, Cibinong, Indonesia. Paratypes: soldiers and workers from C0019, C0036, C0037, C0043, C0045, C0051, C0052; will be depository at <named-content xmlns:xlink="http://www.w3.org/1999/xlink" content-type="dwc:institutional_code" xlink:type="simple">MZB</named-content>, the Natural History Museum, London (UK), Natural History Museum Vienna (Austria), Syiah Kuala University, Darussalam, Banda Aceh (Indonesia), the Kitakyushu Museum of Natural History and Human History (Japan), and the American Museum of Natural History, New York (USA).</p></tp:treatment-sec><tp:treatment-sec sec-type="Etymology"><title>Etymology.</title><p>This species is named after the blackish antennae in the soldier caste.</p></tp:treatment-sec><tp:treatment-sec sec-type="Biological observation"><title>Biological observation.</title><p>With the discovery of this new species, the total number of <italic><tp:taxon-name><tp:taxon-name-part taxon-name-part-type="genus">Hospitalitermes</tp:taxon-name-part></tp:taxon-name></italic> species increased to eight for the island of Borneo. This species foraged above the ground and seemed to prefer leaf litter, which may afford some protection from predators. However, when huge logs or fallen trees disrupt this cover, the soldiers can be seen running in a zigzag pattern along the column edges. This observation of soldier behavior is consistent with observations by <xref ref-type="bibr" rid="B4">Hoare and Jones (1998)</xref> who reported this response in <italic><tp:taxon-name><tp:taxon-name-part taxon-name-part-type="genus">Longipeditermes</tp:taxon-name-part> <tp:taxon-name-part taxon-name-part-type="species">longipes</tp:taxon-name-part></tp:taxon-name></italic> as a response to disturbance. The <!--PageBreak-->strong dimorphism in coloration between the soldier and worker castes is peculiar among the members of this genus, and distinguishes this species. Finally, <italic><tp:taxon-name><tp:taxon-name-part taxon-name-part-type="genus">Hospitalitermes</tp:taxon-name-part> <tp:taxon-name-part taxon-name-part-type="species">nigriantennalis</tp:taxon-name-part></tp:taxon-name></italic> has a dimorphic worker caste.</p><!--PageBreak--></tp:treatment-sec><ref-list><ref id="B4"><mixed-citation xmlns:xlink="http://www.w3.org/1999/xlink" xlink:type="simple">
          <person-group><name name-style="western"><surname>Hoare</surname><given-names>A</given-names></name><name name-style="western"><surname>Jones</surname><given-names>DT</given-names></name></person-group> (<year>1998</year>) <article-title>Note on the foraging behaviour and taxonomy of the southeast Asian termite <italic><tp:taxon-name><tp:taxon-name-part taxon-name-part-type="genus">Longipeditermes</tp:taxon-name-part> <tp:taxon-name-part taxon-name-part-type="species">longipes</tp:taxon-name-part></tp:taxon-name></italic> (<tp:taxon-name><tp:taxon-name-part taxon-name-part-type="family">Termitidae</tp:taxon-name-part></tp:taxon-name>: Nasutitermitinar).</article-title> <source>Journal of Natural History</source> <volume>32</volume>: <fpage>1357</fpage>–<lpage>1366</lpage>. doi: <ext-link xlink:type="simple" ext-link-type="doi" xlink:href="10.1080/00222939800770681">10.1080/00222939800770681</ext-link></mixed-citation></ref></ref-list></tp:taxon-treatment>
